# Supplementary material for: Sex and Circadian Timing Modulate Oxaliplatin Hematological and Hematopoietic Toxicities
Source: Pharmaceutics. 2022 Nov 15;14(11):2465. doi: 10.3390/pharmaceutics14112465 (PMC9699532; doi:10.3390/pharmaceutics14112465)
Supplement: Supplementary file 1 [file pharmaceutics-14-02465-s001.zip]

Archive with 1 entries (1 files):
- pharmaceutics-1881263-supplementary.pdf
